# Supplementary material for: Data on expectations, perceived quality, satisfaction with hospital care and financial ability of patients who suffer from acute and chronic respiratory diseases, in Central Greece
Source: Data Brief. 2020 Apr 17;30:105564. doi: 10.1016/j.dib.2020.105564 (PMC7182669; doi:10.1016/j.dib.2020.105564)
Supplement: Supplementary file 1 [file mmc1.xlsx]

## Sheet: RAFTOPOULOS
GENDER	AGE GROUP	EDUCATION	NATIONALITY	LIVING WITH	CATEGORY OF RESPIRATORY	CURRENT HOSPITALIZATION	Π1.1	Π1.2	Π1.4	Π2.1	Π2.2	Π2.4	Π3.1	Π3.2	Π3.4	Π4.1	Π4.2	Π4.4	Π5.1	Π5.2	Π5.4	Π6.1	Π6.2	Π6.4	Π7.1	Π7.2	Π7.4	Π8.1	Π8.2	Π8.4	Π9.1	Π9.2	Π9.4	Π10.1	Π10.2	Π10.4	Π11.1	Π11.2	Π11.4	Π12.1	Π12.2	Π12.4	Π13.1	Π13.2	Π13.4	Π14.1	Π14.2	Π14.4	Π15.1
1	1	4	1	5	2	#NULL!	4	5	4	4	5	5	4	5	3	5	6	6	4	6	2	5	7	5	5	7	6	5	7	5	5	7	6	4	6	6	4	6	6	4	6	5	0	0	0	5	7	5	5
1	1	3	1	1	2	#NULL!	5	7	7	5	7	7	5	7	7	5	7	7	4	6	6	4	6	6	4	6	6	4	6	6	4	6	3	4	6	6	4	6	6	4	6	6	4	4	4	5	7	7	4
1	2	2	1	1	2	2	4	6	5	4	6	5	4	6	4	5	6	5	5	6	4	5	6	5	5	6	6	5	6	6	5	6	6	4	5	5	4	6	6	4	5	6	4	4	4	5	7	6	5
2	1	5	1	1	2	#NULL!	4	6	2	4	5	2	4	6	2	4	5	5	4	3	1	5	6	5	5	6	6	4	5	5	5	7	5	5	6	5	5	6	6	5	7	6	2	2	0	5	7	5	5
2	1	3	1	1	2	1	4	6	4	4	6	4	4	6	4	5	6	5	4	6	3	4	6	5	4	6	5	4	6	6	5	7	5	4	6	6	4	6	6	5	7	6	4	5	4	5	6	3	5
2	1	3	1	1	2	2	4	6	4	4	6	4	4	6	4	4	6	4	4	6	3	4	6	4	4	6	4	4	6	4	4	6	5	4	6	5	4	6	5	4	6	4	0	0	0	5	7	5	4
1	1	4	1	1	2	3	4	6	5	4	6	5	4	6	5	4	6	4	4	6	6	5	7	5	5	7	5	4	6	3	4	6	5	4	6	5	4	6	6	4	6	6	0	0	0	4	6	6	4
1	2	3	1	1	2	#NULL!	4	6	6	4	6	6	4	6	6	4	6	5	4	1	1	4	6	5	4	6	5	4	6	5	4	6	5	4	6	6	4	6	6	4	6	6	4	5	3	5	7	6	5
2	1	3	1	1	2	#NULL!	4	6	2	4	6	2	4	6	2	4	6	5	4	6	2	4	6	5	4	6	5	4	6	5	4	6	4	4	6	6	4	6	6	4	6	5	4	5	4	5	7	6	5
2	1	4	1	1	2	#NULL!	4	6	2	4	6	2	4	6	2	4	6	5	4	6	4	4	6	5	4	6	5	4	6	5	5	7	2	4	6	3	4	6	5	4	6	6	4	4	3	4	6	6	4
1	2	2	1	1	2	#NULL!	4	6	4	4	6	4	4	6	4	4	6	2	4	6	2	5	6	2	5	6	2	4	6	2	4	6	2	4	6	4	4	6	2	4	6	2	4	5	2	4	6	2	5
1	1	5	1	1	2	#NULL!	5	7	3	5	7	5	5	7	5	5	6	5	4	5	4	5	7	5	5	7	5	4	6	5	4	6	5	5	6	5	5	6	6	5	7	6	0	0	0	5	7	5	5
1	2	1	1	1	2	1	4	5	4	4	5	3	4	5	2	4	5	5	4	5	5	4	6	4	4	6	4	4	6	5	4	6	2	4	6	4	4	6	5	4	6	5	0	0	0	4	6	6	4
2	2	1	1	1	2	1	4	5	3	4	5	3	4	5	3	4	6	5	4	6	4	4	6	5	4	6	5	4	6	5	4	6	6	4	6	2	4	6	6	4	6	6	4	5	4	4	6	5	4
1	2	5	1	1	2	1	4	6	4	4	6	4	4	6	4	4	6	3	4	6	4	5	7	2	4	6	4	4	6	5	4	6	2	4	6	6	4	6	5	4	6	5	4	5	1	5	7	7	4
2	2	2	1	1	2	#NULL!	5	6	2	5	6	2	5	6	2	4	6	4	4	6	5	4	6	5	4	6	5	4	6	5	4	6	3	4	5	5	4	6	6	4	6	6	0	0	0	5	7	6	5
1	1	4	1	2	2	2	4	6	2	4	6	2	4	6	2	4	6	5	2	2	2	5	7	5	5	7	6	4	6	6	5	6	3	5	6	3	5	6	6	5	6	5	5	6	4	5	7	4	5
2	2	1	1	1	2	1	4	6	2	4	6	2	4	6	2	4	6	6	5	6	5	4	6	6	5	6	6	5	6	6	5	6	6	5	6	6	4	6	6	4	6	6	4	5	5	5	7	4	5
1	2	3	1	1	2	1	5	7	2	5	7	2	5	7	2	4	6	3	4	6	2	4	6	4	4	6	6	5	6	5	5	7	2	4	6	6	4	6	6	4	6	6	4	3	0	5	6	6	5
2	2	3	1	1	2	3	4	6	5	4	6	5	4	6	5	5	7	5	4	6	4	5	7	6	5	7	6	5	7	6	4	6	6	4	6	6	5	7	6	4	6	6	4	6	5	5	7	7	5
2	1	4	1	1	2	#NULL!	5	6	2	5	6	2	5	6	2	4	6	5	4	5	3	5	6	5	5	6	6	4	6	5	5	6	5	4	6	5	4	6	6	5	6	6	4	3	0	5	7	6	5
2	2	3	1	1	2	1	4	6	2	4	6	2	4	6	2	4	6	4	4	6	3	4	6	3	4	6	4	4	6	5	4	6	6	4	6	5	5	7	4	5	7	5	0	0	0	4	6	6	5
2	2	3	1	6	2	2	4	6	5	4	6	5	4	6	5	4	6	6	4	6	5	4	6	5	4	6	5	4	6	4	4	6	6	4	6	6	4	6	5	4	6	6	4	3	0	4	6	6	4
2	2	3	1	1	2	#NULL!	4	6	5	4	6	5	4	6	5	4	6	5	4	6	4	4	6	5	4	6	5	4	6	4	4	6	5	4	6	4	4	6	5	4	6	5	4	3	1	4	6	5	4
1	2	3	1	1	2	1	4	6	2	4	6	2	4	6	2	4	6	4	4	6	4	4	6	5	4	6	5	4	6	3	4	6	6	4	6	6	4	6	6	4	6	5	4	3	0	5	7	5	4
1	1	4	1	1	2	3	4	6	3	4	6	3	4	6	2	4	6	6	4	6	4	4	6	6	4	6	6	4	6	5	4	6	5	4	6	5	4	6	6	4	6	6	4	4	0	4	6	6	4
1	1	5	1	1	2	#NULL!	4	6	3	4	6	3	4	6	2	4	6	5	4	6	4	4	6	5	4	6	6	4	6	4	4	6	2	4	6	4	4	6	6	4	6	6	0	0	0	4	6	6	4
1	1	4	1	1	2	3	4	6	4	4	6	6	4	6	6	4	6	6	4	4	0	4	6	5	4	6	5	4	6	5	4	6	4	4	6	5	4	6	5	4	6	5	0	0	0	4	6	6	4
1	2	4	1	1	2	#NULL!	0	0	0	0	0	0	0	0	0	4	6	5	4	5	5	4	6	5	4	6	5	4	6	5	4	6	5	4	6	4	4	6	5	4	6	5	0	3	0	5	6	6	4
1	1	4	2	1	2	#NULL!	4	5	2	4	5	2	4	5	2	4	6	6	4	3	5	4	6	5	4	6	5	4	6	6	4	6	2	4	6	3	4	6	6	4	6	6	4	4	4	4	6	6	4
1	1	5	1	1	2	1	4	6	2	4	6	2	4	6	2	4	6	5	4	6	4	4	6	5	4	6	6	4	6	4	4	6	0	4	6	4	4	6	6	4	6	6	0	0	0	4	6	5	4
1	2	2	1	1	2	#NULL!	4	5	5	4	5	5	4	5	5	4	5	5	4	5	6	4	6	6	4	6	5	4	6	4	4	6	6	4	6	6	4	6	5	4	6	5	4	4	0	4	7	5	4
1	1	4	1	1	2	#NULL!	4	6	2	4	6	2	4	6	2	4	6	5	4	6	2	4	6	5	4	6	5	4	6	4	5	6	6	4	6	3	4	6	5	5	7	6	4	3	0	4	6	6	4
2	1	4	2	2	2	#NULL!	4	6	3	4	6	5	4	6	5	4	6	5	4	6	5	4	6	5	4	6	5	4	6	6	4	6	5	4	6	5	4	6	5	4	6	6	0	3	0	4	6	6	4
2	2	1	1	6	2	1	4	6	2	4	6	2	4	6	2	4	6	4	4	6	4	4	6	5	4	6	5	4	6	5	4	6	6	4	6	5	4	6	6	4	6	6	4	4	0	4	6	6	4
1	2	3	1	1	2	#NULL!	4	6	2	4	6	2	4	6	2	4	6	4	4	5	5	4	6	4	4	6	5	4	6	3	4	6	2	4	6	2	4	6	5	4	6	5	4	4	3	4	6	3	4
2	1	4	2	1	2	#NULL!	4	6	3	4	6	3	4	6	3	4	6	4	4	5	5	4	6	5	4	6	6	4	6	5	4	6	4	4	6	4	4	6	5	4	6	5	4	5	4	4	6	6	4
1	2	2	1	6	2	#NULL!	4	6	5	4	6	5	4	6	4	4	6	5	4	6	5	4	6	6	4	6	6	4	6	6	4	6	6	4	6	5	4	6	6	4	6	5	0	0	0	4	6	6	4
2	2	2	1	1	2	1	4	6	5	4	6	5	4	6	2	4	6	5	4	6	4	4	6	5	4	6	6	4	6	5	4	5	0	4	5	5	4	6	6	4	5	5	0	0	0	4	6	6	4
1	2	4	1	1	2	2	4	6	5	4	6	5	4	6	5	4	6	5	4	5	5	4	6	5	4	6	6	4	6	4	4	6	5	4	6	6	4	6	5	4	6	6	0	0	0	4	6	5	4
1	2	5	1	1	2	#NULL!	4	6	4	4	6	4	4	6	4	4	6	4	4	6	4	4	6	5	4	6	6	4	6	4	4	6	3	4	6	3	4	6	5	4	6	5	0	0	0	4	6	6	4
2	1	3	1	1	2	#NULL!	4	6	6	4	6	6	4	6	6	4	6	6	4	6	5	4	6	5	4	6	6	4	6	4	4	6	6	4	6	2	4	6	5	4	6	6	0	0	0	4	6	6	4
2	2	3	1	1	2	#NULL!	4	6	2	4	6	2	4	6	2	4	6	4	4	6	3	4	6	4	4	6	4	4	6	3	4	6	5	4	5	5	4	6	4	4	6	4	0	0	0	4	6	4	4
2	2	5	1	1	2	#NULL!	4	6	4	4	6	4	4	6	4	4	6	5	4	6	4	4	6	4	4	6	5	4	6	3	4	6	5	4	6	5	4	6	5	4	6	5	0	0	0	4	6	5	4
1	2	3	1	1	2	2	4	6	2	4	6	2	4	6	2	4	6	4	4	6	5	4	6	4	4	6	5	4	6	5	4	6	2	4	6	5	4	6	5	4	6	5	0	0	0	4	6	4	4
2	2	1	1	1	2	#NULL!	4	6	2	4	6	2	4	6	2	4	6	6	4	6	5	4	6	5	4	6	5	4	6	5	4	6	4	4	6	5	4	6	5	4	6	5	4	4	0	4	7	6	4
1	2	2	1	1	2	#NULL!	4	6	4	4	6	4	4	6	4	4	6	5	4	6	4	4	6	5	4	6	6	4	6	5	4	6	5	4	6	5	4	7	5	4	6	5	4	4	4	4	7	5	4
1	2	2	1	1	2	#NULL!	4	6	4	4	6	4	4	6	4	4	6	5	4	6	4	1	6	4	4	6	6	4	6	5	4	6	2	4	6	2	4	6	5	4	6	5	4	3	0	4	6	6	4
2	2	5	1	6	2	2	5	6	2	5	6	2	5	6	2	4	6	3	4	6	2	4	6	5	4	6	5	4	6	4	4	6	5	4	6	3	4	6	6	4	6	5	0	0	0	4	6	5	4
2	2	2	1	6	2	#NULL!	4	5	2	4	5	2	4	5	2	4	5	5	0	0	0	4	6	6	4	6	6	4	4	5	4	5	5	0	0	0	4	6	6	4	5	5	0	0	0	4	6	6	4
1	1	5	1	1	2	1	4	6	2	4	6	2	4	6	2	4	6	5	4	6	2	4	6	5	4	6	5	4	6	5	4	6	6	4	5	5	4	7	5	4	7	5	0	0	0	4	7	5	4
2	2	2	1	1	2	2	4	6	4	4	6	4	4	6	2	4	6	4	4	5	4	4	6	5	4	6	6	4	6	4	4	6	5	4	6	6	4	6	4	4	6	5	0	0	0	4	6	4	4
2	2	1	1	1	2	3	4	6	5	4	6	5	4	6	5	4	6	5	4	6	4	4	6	5	4	6	5	4	6	5	4	6	6	4	6	5	4	6	6	4	6	5	4	4	4	4	6	5	4
2	2	2	1	1	2	2	4	5	5	4	5	5	4	5	5	4	5	5	4	5	4	4	6	6	4	6	6	4	5	5	4	6	6	4	5	5	4	6	5	4	6	5	4	5	4	4	6	6	4
1	2	3	1	1	2	1	4	6	6	4	6	6	4	6	6	4	6	5	4	6	4	4	6	4	4	6	5	4	6	5	4	6	3	4	6	3	4	6	6	4	6	5	0	0	0	4	6	3	4
2	2	3	1	1	2	#NULL!	4	6	2	4	6	2	4	6	2	4	6	6	4	5	5	4	6	5	4	6	6	4	6	6	4	6	4	4	6	3	4	6	6	4	6	6	4	5	0	4	6	6	4
2	2	2	1	6	2	#NULL!	4	6	3	4	6	3	4	6	3	4	6	5	4	6	5	4	6	4	4	6	6	4	6	5	4	6	6	4	6	4	4	6	6	4	6	6	4	5	4	4	6	5	4
2	1	4	2	1	2	1	4	6	5	4	6	3	4	6	4	4	6	3	4	5	4	4	6	4	4	6	5	4	6	5	4	6	2	4	6	6	4	6	5	4	5	0	4	6	5	4	6	6	4
1	2	5	1	1	2	#NULL!	4	6	3	4	6	3	4	6	3	4	6	5	4	6	4	4	6	4	4	6	6	4	6	5	4	6	4	4	6	6	4	6	6	4	6	6	4	3	0	4	6	6	4
1	2	2	1	1	2	2	4	5	4	4	5	4	4	5	3	4	6	5	0	0	0	4	6	5	4	6	6	4	6	6	4	6	0	4	6	4	4	6	6	4	6	5	4	4	4	4	6	6	4
1	1	4	1	1	2	1	4	6	2	4	6	2	4	6	3	4	6	6	4	5	5	4	6	4	4	6	4	4	6	4	4	6	2	4	6	2	4	6	5	4	6	4	0	0	0	4	6	4	4
1	2	4	1	1	2	#NULL!	4	6	3	4	6	3	4	6	2	4	6	4	4	5	4	4	6	5	4	6	6	4	6	5	4	6	6	4	6	4	4	6	5	4	6	6	0	0	0	4	6	5	4
1	1	4	1	1	2	2	4	6	2	4	6	2	4	6	2	4	6	4	4	6	4	4	6	5	4	6	5	4	6	6	4	6	6	4	6	5	4	6	6	4	6	6	4	4	4	4	6	6	4
1	1	6	1	1	2	2	4	6	2	4	6	2	4	6	2	4	6	5	4	5	4	4	6	5	4	6	5	4	6	4	4	6	6	4	6	6	4	6	6	4	6	5	0	0	0	4	6	4	4
1	2	2	1	1	2	2	4	4	4	4	4	4	4	4	3	4	5	5	4	5	5	4	6	5	4	6	5	4	5	5	4	5	5	4	5	5	4	5	5	4	5	5	4	6	6	4	6	6	4
1	2	2	1	6	2	2	4	5	3	4	5	3	4	5	2	4	6	5	4	4	4	4	6	5	4	6	6	4	6	5	4	5	5	4	5	5	4	6	6	4	6	5	4	6	6	4	6	5	4
1	2	2	1	1	2	3	4	6	3	4	6	2	4	6	2	4	6	5	4	5	5	4	6	5	4	6	6	4	6	5	4	6	6	4	6	6	4	6	6	4	5	5	4	4	4	4	6	6	4
1	1	4	1	1	2	#NULL!	4	6	5	4	6	5	4	6	5	4	6	5	4	5	4	4	6	5	4	6	5	4	6	6	4	6	6	4	6	6	4	6	6	4	6	5	0	0	0	4	6	4	4
1	1	4	1	1	2	2	4	6	3	4	6	5	4	6	3	4	6	5	4	6	5	4	6	4	4	6	5	4	6	6	4	6	2	4	6	3	4	6	6	4	6	5	0	0	0	4	6	4	4
2	1	4	1	6	2	2	4	6	4	4	6	4	4	6	2	4	6	5	4	5	4	4	6	4	4	6	6	4	6	4	4	6	5	4	6	5	4	6	6	4	6	4	4	3	0	4	6	4	4
2	1	3	1	1	2	#NULL!	4	6	6	4	6	6	4	6	6	4	6	6	4	4	3	4	6	6	4	6	6	4	5	5	4	6	6	4	5	5	4	6	6	4	5	5	4	4	0	4	6	6	4
2	2	3	1	6	2	#NULL!	4	6	6	4	6	6	4	6	4	4	6	5	4	4	4	4	6	6	4	6	6	4	5	5	4	6	5	4	5	5	4	6	6	4	5	5	4	4	0	4	6	6	4
2	2	1	1	1	2	2	4	5	5	4	5	5	4	5	5	4	6	5	4	4	4	4	6	5	4	6	5	4	5	5	4	6	6	4	5	5	4	6	6	4	5	5	4	4	5	4	6	6	4
2	2	2	1	6	2	2	4	5	3	4	5	3	4	5	2	4	6	5	4	4	4	4	6	5	4	6	6	4	5	5	4	6	6	4	5	5	4	6	6	4	5	5	4	3	4	4	6	6	4
1	2	1	1	1	2	1	4	6	4	4	6	4	4	6	4	4	6	5	4	5	4	4	6	4	4	6	5	4	6	5	4	6	5	4	6	4	4	6	6	4	6	6	4	4	4	4	6	6	4
1	1	4	1	1	2	#NULL!	4	6	3	4	6	3	4	6	2	4	6	5	4	5	5	4	6	5	4	6	6	4	6	5	4	6	4	4	6	5	4	6	6	4	6	6	0	0	0	4	6	6	4
1	2	3	1	1	2	2	4	6	5	4	6	5	4	6	5	4	6	6	4	5	4	4	6	5	4	6	6	4	6	5	4	6	5	4	6	5	4	6	6	4	5	5	4	3	0	4	6	6	4
2	2	2	1	1	2	2	4	6	3	4	6	3	4	6	2	4	6	5	4	5	5	4	6	4	4	6	6	4	6	5	4	6	6	4	6	5	4	6	6	4	5	5	4	4	4	4	6	6	4
1	1	5	1	6	2	1	4	6	2	4	6	2	4	6	2	4	6	5	4	6	5	4	6	4	4	6	6	4	6	6	4	6	2	4	6	3	4	6	6	4	6	6	0	0	0	4	6	6	4
2	1	1	1	1	2	#NULL!	4	6	4	4	6	4	4	6	4	4	6	6	4	5	4	4	6	4	4	6	5	4	6	6	4	6	2	4	6	2	4	6	6	4	6	5	0	0	0	4	6	5	4
2	1	6	1	5	2	#NULL!	4	6	3	4	6	4	4	6	4	4	6	5	4	6	4	4	6	5	4	6	6	4	6	5	4	6	3	4	6	3	4	6	6	4	6	6	0	0	0	4	6	6	4
1	1	4	1	1	2	2	4	6	5	4	6	5	4	6	5	4	6	6	4	5	4	4	6	5	4	6	6	4	6	5	4	6	6	4	6	4	4	6	6	4	6	5	0	3	0	4	6	6	4
1	2	2	1	1	2	#NULL!	4	6	3	4	6	3	4	6	3	4	6	5	4	5	5	4	6	4	4	6	6	4	6	4	4	6	6	4	5	5	4	6	6	4	6	6	0	0	0	4	6	6	4
1	2	3	1	6	2	#NULL!	4	6	6	4	6	6	4	6	5	4	6	6	4	5	4	4	6	6	4	6	6	4	6	6	4	6	5	4	6	6	4	6	6	4	6	6	0	0	0	4	6	6	4
2	1	3	1	1	2	#NULL!	4	6	4	4	6	4	4	6	4	4	6	5	4	6	5	4	6	6	4	6	6	4	6	6	4	6	6	4	6	5	4	6	6	4	6	6	0	0	0	4	6	6	4
1	1	5	1	6	2	#NULL!	4	6	2	4	6	2	4	6	2	4	6	5	4	6	5	4	6	6	4	6	6	4	6	4	4	6	3	4	6	5	4	6	6	4	6	6	0	0	0	4	6	6	4
2	2	2	1	1	2	3	4	5	3	4	5	3	4	5	3	4	6	5	4	5	4	4	6	6	4	6	6	4	6	6	4	6	6	4	5	4	4	6	6	4	5	5	4	4	4	4	6	6	4
2	2	2	1	1	2	2	4	4	2	4	4	2	4	4	2	4	6	4	4	5	4	4	6	5	4	6	6	4	6	3	4	6	6	4	6	5	4	6	4	4	6	6	4	3	4	4	6	6	4
2	2	3	1	1	2	#NULL!	4	5	2	4	5	2	4	5	2	4	6	6	4	5	4	4	6	5	4	6	6	4	6	5	4	6	3	4	6	6	4	6	6	4	6	6	0	0	0	4	6	3	4
2	2	3	1	1	2	2	4	4	4	4	4	4	4	4	3	4	6	6	4	5	5	4	6	6	4	6	5	4	6	6	4	6	6	4	6	5	4	6	6	4	6	6	4	5	5	4	6	6	4
1	2	3	1	6	2	2	4	6	6	4	6	6	4	6	5	4	6	4	4	6	4	4	6	6	4	6	6	4	6	5	4	6	6	4	6	5	4	6	5	4	6	5	0	0	0	4	6	6	4
1	1	4	1	1	1	#NULL!	4	6	6	4	6	3	4	6	6	4	6	3	4	6	6	4	6	5	4	6	4	4	6	3	4	6	6	4	6	5	4	6	5	4	6	6	4	4	0	4	6	4	4
1	2	3	1	1	1	#NULL!	0	0	5	0	0	5	0	0	5	4	5	5	0	0	0	4	6	6	4	6	6	4	5	5	0	0	0	0	0	0	4	6	6	4	4	5	0	0	0	4	6	6	4
1	2	3	1	1	1	3	4	4	4	4	4	2	4	4	3	4	6	5	0	0	0	4	6	6	4	6	6	4	6	6	4	6	6	4	6	6	4	6	6	4	6	6	4	5	5	4	6	5	4
2	1	3	1	1	1	#NULL!	4	5	4	4	5	4	4	5	4	5	6	5	4	5	3	5	6	6	5	6	6	5	6	6	5	6	6	4	5	5	4	6	6	5	6	6	4	5	5	5	6	6	5
1	1	3	1	1	1	2	4	5	6	4	5	6	4	5	6	4	5	6	4	5	6	4	6	6	4	6	6	4	5	6	4	4	6	4	5	6	4	5	6	4	5	6	4	5	6	4	6	6	4
2	1	3	1	1	1	2	4	4	5	4	4	5	4	4	5	4	4	5	0	0	0	4	6	6	4	6	6	4	6	6	4	4	5	0	0	0	4	6	6	4	5	6	4	6	6	4	6	6	4
1	1	3	1	1	1	#NULL!	4	6	2	4	6	2	4	6	2	4	6	5	0	0	0	4	6	5	4	6	5	4	6	6	4	6	6	4	6	3	4	6	6	4	6	6	4	5	3	4	6	6	4
2	1	3	1	1	1	2	0	2	6	0	2	6	0	2	6	4	5	6	0	0	5	4	6	6	4	6	6	4	5	6	4	5	6	4	5	6	5	7	7	4	6	6	5	7	7	4	6	6	4
2	2	3	1	6	1	#NULL!	4	6	3	4	6	3	4	6	3	4	6	2	4	6	3	4	6	2	4	6	2	4	6	4	4	6	3	4	6	2	4	6	4	4	6	4	0	0	0	4	6	4	4
1	2	1	1	1	1	#NULL!	4	5	6	4	5	6	4	5	6	4	6	6	4	5	5	4	6	6	4	6	6	4	6	6	4	6	6	4	5	5	4	6	6	4	5	5	4	5	5	4	6	6	4
1	2	4	1	1	1	2	4	6	5	4	6	5	4	6	5	4	6	6	4	6	6	4	6	6	4	6	6	4	6	6	4	6	2	4	6	5	4	6	6	4	6	6	4	6	5	4	6	4	4
1	1	5	1	1	1	1	5	7	2	5	7	2	5	7	2	5	7	2	4	6	2	5	7	5	5	6	2	4	6	6	4	6	2	4	6	2	4	6	6	4	6	4	2	2	0	5	7	3	4
2	2	2	1	1	1	2	4	6	6	4	6	6	4	6	6	4	6	6	4	6	6	4	6	6	4	6	6	4	6	6	4	6	6	4	6	6	4	6	6	4	6	6	4	6	6	1	1	0	4
2	1	4	1	1	1	#NULL!	4	5	4	4	5	3	4	5	3	4	6	4	4	6	4	4	6	4	4	6	4	4	6	6	4	6	3	4	6	6	4	6	6	4	6	6	4	6	5	4	6	5	4
2	1	3	1	1	1	2	4	5	6	4	5	6	4	5	6	4	6	6	4	4	5	4	6	6	4	6	6	4	6	6	4	6	6	4	5	5	4	6	6	4	5	5	4	6	6	4	6	5	4
1	1	3	1	1	1	#NULL!	4	5	5	4	5	5	4	5	5	4	6	4	4	4	5	4	6	6	4	6	6	4	6	4	4	6	6	4	5	6	4	6	6	4	6	6	4	6	6	4	6	5	4
1	2	4	1	1	1	2	4	4	6	4	4	6	4	4	6	4	6	4	0	0	0	4	6	6	4	6	6	4	6	4	0	0	0	0	0	0	4	6	6	4	6	6	4	6	6	4	6	5	4
1	1	3	1	1	1	3	4	5	5	4	5	5	4	5	5	4	6	6	0	0	0	4	6	6	4	6	6	4	5	5	4	5	5	4	5	3	4	6	6	4	5	5	4	5	5	4	6	6	4
2	2	1	1	1	1	3	4	3	5	4	3	5	4	3	5	4	6	6	0	0	5	4	6	6	4	6	6	4	5	5	4	5	5	4	4	5	4	6	6	4	5	5	4	6	6	4	6	6	4
2	1	3	1	1	1	2	4	6	2	4	6	2	4	6	2	4	6	3	0	0	0	4	6	6	4	6	6	4	6	3	4	5	5	4	6	6	4	6	6	4	6	6	4	6	6	4	6	6	4
2	1	3	1	1	1	3	4	4	5	4	4	5	4	4	4	4	5	5	4	3	5	4	5	5	4	6	6	4	5	5	0	2	5	4	5	5	4	6	6	4	5	5	4	5	5	4	6	6	4
2	2	2	1	1	1	2	0	0	5	0	0	5	0	0	5	4	6	6	0	0	0	4	5	5	4	6	6	4	4	5	0	0	5	4	4	5	4	6	6	4	5	5	4	6	6	4	6	6	4
2	2	1	1	1	1	2	0	0	0	0	0	0	0	0	0	5	6	5	0	0	0	4	6	6	4	6	6	5	6	5	5	7	4	5	6	4	5	7	6	5	7	6	0	0	0	5	7	6	5
1	1	3	1	1	1	3	4	3	5	4	3	5	4	3	5	4	6	6	4	3	0	4	5	5	4	6	6	5	6	6	5	6	6	4	5	5	4	6	6	4	6	6	4	6	6	5	6	5	5
1	2	4	1	1	1	2	4	5	4	4	5	4	4	5	4	4	6	5	4	6	6	4	6	6	4	6	6	4	6	6	4	6	6	4	6	6	4	6	6	4	6	6	4	6	5	4	6	6	4
1	1	3	1	1	1	2	4	5	6	4	5	6	4	5	6	4	6	3	4	4	3	4	6	6	4	6	6	4	6	6	4	5	6	4	5	5	4	6	6	4	5	6	4	6	6	4	6	4	4
1	2	3	1	1	1	2	4	5	6	4	5	6	4	5	6	4	6	6	4	5	6	4	6	6	4	7	7	4	6	6	4	5	6	4	5	6	4	6	6	4	5	6	4	6	6	4	6	6	4
2	2	3	1	6	1	1	4	4	4	4	4	2	4	4	4	4	6	6	4	5	5	4	6	5	4	6	6	4	6	6	4	6	2	4	5	2	4	6	6	4	6	6	3	2	0	4	6	6	4
1	2	2	1	1	1	#NULL!	4	5	2	4	5	2	5	7	2	5	6	3	4	5	5	5	7	5	5	6	5	5	6	5	5	6	3	5	6	4	5	7	6	5	6	6	5	6	5	4	6	6	5
2	2	1	1	2	1	#NULL!	0	0	0	0	0	0	0	0	0	4	5	5	0	0	0	4	6	6	4	6	6	4	5	5	4	6	6	0	0	0	4	6	6	4	5	5	4	6	5	4	6	6	4
2	2	3	1	1	1	2	0	2	0	0	2	0	0	2	0	4	5	5	0	0	0	4	5	5	4	6	6	4	4	5	4	2	6	4	4	5	4	6	6	4	4	5	4	6	6	4	6	6	4
2	1	3	1	1	1	#NULL!	4	5	3	4	5	2	4	5	2	4	6	6	4	6	6	4	6	6	4	6	6	4	6	4	4	6	6	4	6	3	4	6	6	4	6	6	4	6	6	4	6	5	5
1	2	3	1	1	1	2	4	5	3	4	5	2	4	5	2	4	6	3	4	6	2	4	6	3	4	6	4	4	6	6	4	6	4	4	6	6	4	6	4	4	6	5	4	6	3	4	6	3	4
1	1	3	1	1	1	2	4	5	6	4	5	6	4	5	6	4	5	6	4	4	6	4	6	6	4	6	6	4	6	6	4	6	6	4	4	6	4	6	6	4	5	6	4	6	6	4	6	6	4
2	2	3	1	1	1	1	4	5	5	4	5	2	4	5	5	4	6	3	0	0	0	4	6	4	4	6	6	4	6	4	4	6	6	4	5	5	4	6	6	4	6	5	4	6	6	4	6	5	4
1	2	2	1	1	1	2	0	0	6	0	0	6	0	0	6	4	6	6	0	0	0	4	6	6	4	6	6	4	6	6	4	5	5	4	5	5	4	6	6	4	6	6	4	6	6	4	6	6	4
2	1	3	1	1	1	#NULL!	4	5	5	4	5	4	4	5	3	4	6	6	4	4	4	4	6	6	4	6	6	4	5	5	4	5	5	4	4	5	4	6	6	4	6	6	4	4	4	4	6	6	4
1	1	5	1	1	1	#NULL!	4	2	2	4	2	2	4	2	2	4	6	3	4	6	6	4	6	4	4	6	6	4	6	3	5	7	2	5	6	3	4	6	6	4	6	6	3	2	1	5	7	6	5
2	2	1	1	1	1	2	4	6	6	4	6	6	4	6	6	4	6	6	4	6	6	4	6	6	4	6	6	4	6	6	4	6	6	4	6	6	4	6	6	4	6	6	4	6	6	1	1	0	4
2	1	3	1	1	1	#NULL!	4	6	6	4	6	6	4	6	6	4	6	6	4	5	2	4	6	6	4	6	6	4	6	6	4	6	6	4	6	4	4	5	6	4	6	6	4	6	6	4	6	6	4
1	2	2	1	1	1	1	0	3	6	0	3	5	0	3	5	4	5	5	4	5	5	4	6	6	4	6	6	5	6	6	4	5	2	4	6	6	4	6	6	4	6	6	4	6	6	5	7	7	5
1	2	3	1	1	1	3	4	5	6	4	5	6	4	5	6	4	6	6	0	0	5	4	6	6	4	6	6	4	6	6	4	6	6	4	6	6	4	6	6	4	6	6	4	6	6	4	6	6	4
2	2	3	1	1	1	3	4	4	6	4	4	6	4	4	6	4	5	6	0	0	0	4	6	6	4	6	6	4	5	5	4	4	6	4	5	5	4	6	6	4	6	6	4	6	6	4	6	5	4
1	1	5	1	1	1	2	0	2	0	0	2	0	0	2	0	4	6	6	4	4	4	4	6	5	4	6	5	5	7	2	4	6	5	4	6	6	4	5	6	5	6	5	4	6	6	5	6	6	5
1	2	1	1	1	1	2	4	3	5	4	3	5	5	5	5	5	6	6	4	6	5	5	6	6	5	6	7	5	6	5	5	5	5	4	5	6	5	7	7	5	7	7	4	5	5	4	6	6	5
1	2	3	1	1	1	2	4	6	6	4	6	6	4	6	6	5	6	6	4	5	0	5	6	6	5	6	6	4	6	6	4	6	5	4	6	6	4	6	6	4	6	6	4	6	6	5	6	5	5
1	2	2	1	1	1	3	4	6	6	4	6	6	4	6	6	4	6	6	4	6	6	4	6	6	4	6	6	4	6	5	4	6	5	4	6	5	4	5	6	4	6	6	4	6	6	5	7	6	5
1	2	2	1	6	1	2	4	6	6	4	6	6	4	6	6	4	6	3	4	5	5	4	6	6	4	6	6	4	6	6	4	6	6	4	6	6	4	6	6	4	6	6	4	6	6	4	6	6	4
1	2	2	1	1	1	2	4	5	3	4	5	3	4	5	2	4	6	6	4	5	5	4	6	6	4	6	6	4	6	6	4	6	6	4	6	6	4	6	6	4	6	6	4	6	6	4	6	6	4
1	1	3	1	1	1	2	0	0	5	0	0	5	0	0	5	4	6	4	0	0	0	4	6	6	4	6	6	4	5	5	4	4	6	0	0	0	4	6	6	4	5	6	4	6	6	4	6	6	4
2	1	1	1	1	1	2	0	0	0	0	0	0	0	0	0	4	5	5	0	0	0	4	5	6	4	5	6	4	6	6	4	5	5	0	0	0	4	6	6	0	0	0	4	6	6	4	6	6	4
1	2	2	1	4	1	2	4	5	5	4	5	5	4	5	3	4	6	5	4	5	5	4	6	6	4	6	6	4	5	5	4	5	5	4	5	3	4	6	6	4	4	5	4	5	5	4	6	6	4
1	2	2	1	1	1	3	0	0	5	0	0	5	0	0	5	4	5	5	4	3	4	4	6	6	4	6	6	4	6	6	4	5	6	4	4	5	4	6	6	4	5	5	4	6	6	4	6	6	4
2	2	2	1	1	1	3	4	5	4	4	5	4	4	5	3	4	6	4	4	3	4	4	6	5	4	6	6	4	5	6	4	4	6	4	4	5	4	6	6	4	5	6	4	5	5	4	6	6	4
1	2	4	1	6	1	2	4	4	6	4	4	6	4	4	6	4	5	6	0	0	0	4	6	6	4	6	6	4	5	6	4	4	6	4	4	6	4	6	6	4	5	6	4	6	6	4	5	6	4
1	2	3	1	1	1	2	0	3	4	0	3	4	0	3	4	4	5	5	0	3	5	4	6	6	4	6	6	4	5	5	0	4	5	4	5	5	4	6	6	4	4	5	4	6	6	4	6	6	4
1	2	4	1	1	1	2	4	3	5	4	3	5	4	3	5	4	5	5	4	4	4	4	6	6	4	6	6	4	5	5	4	5	5	4	5	5	4	5	5	4	5	5	4	6	6	4	6	6	4
1	2	3	1	1	1	3	4	4	5	4	4	5	4	4	5	4	6	6	4	4	5	4	6	6	4	6	6	4	6	6	4	5	6	4	5	5	4	6	6	4	5	5	4	5	5	4	6	6	4
1	2	3	1	1	1	2	4	3	5	4	3	5	4	3	5	4	6	6	0	0	0	4	5	5	4	6	6	4	5	5	4	4	5	4	5	5	4	6	6	4	5	5	4	6	6	4	6	6	4
1	1	3	1	1	1	3	0	3	6	0	3	6	0	3	5	4	6	6	0	0	0	4	6	7	4	6	7	4	6	6	4	6	6	4	5	6	4	6	6	4	4	6	4	6	6	4	6	6	4
1	2	3	1	1	1	2	4	6	2	4	6	2	4	6	2	4	5	5	4	6	0	5	6	6	5	6	6	5	6	6	5	6	6	4	5	5	5	6	6	5	6	6	4	5	5	5	6	6	5
1	2	3	1	1	1	3	4	6	6	4	6	6	4	6	6	5	6	6	4	5	5	4	6	6	4	6	6	5	6	4	4	6	6	4	6	6	5	6	6	4	6	6	4	6	6	5	6	6	5
2	2	3	1	1	1	2	0	3	5	0	3	5	0	3	5	4	5	5	0	0	0	4	5	6	4	6	6	4	6	6	0	0	0	0	0	0	4	6	6	4	5	5	4	6	6	4	6	6	4
1	2	3	1	1	1	3	4	3	5	4	3	5	4	3	5	4	6	6	4	4	5	4	6	6	4	6	6	4	6	6	4	6	6	4	6	6	4	6	6	4	6	6	4	6	6	4	7	7	4
2	1	3	1	1	1	2	4	4	2	4	4	2	4	4	2	4	6	6	0	0	0	4	6	6	4	6	6	4	6	4	4	4	5	4	5	4	4	6	6	4	5	5	4	6	6	4	6	6	4
1	2	3	1	1	1	2	4	3	2	4	3	2	4	3	2	4	4	5	0	0	0	4	6	6	4	6	7	4	6	6	4	6	6	4	4	5	4	6	6	4	6	6	4	5	5	4	6	6	4
1	2	2	1	1	1	#NULL!	4	3	4	4	3	4	4	3	4	4	5	5	4	5	5	4	5	5	4	6	6	4	5	5	4	4	5	4	4	5	4	6	6	4	4	5	4	6	6	4	6	6	4
1	1	4	1	1	1	2	4	4	7	4	4	7	4	4	7	5	6	6	5	7	5	4	6	6	5	6	6	5	7	6	5	7	5	5	7	7	5	7	7	5	7	7	5	7	7	5	7	7	5
1	2	3	1	1	1	2	4	4	6	4	4	6	4	4	6	4	6	3	5	6	6	5	6	6	5	6	6	5	6	5	4	5	5	4	6	5	5	6	6	5	6	6	5	6	6	5	6	6	5
2	2	3	1	6	1	#NULL!	4	6	6	0	0	5	4	6	6	4	6	6	4	6	6	4	6	6	4	6	6	4	6	6	4	6	6	4	6	6	4	6	6	4	5	6	4	6	6	4	6	6	4
1	2	2	1	6	1	3	4	5	6	4	5	6	4	5	6	4	6	6	0	0	0	4	6	6	4	6	6	4	6	6	4	5	6	4	6	6	4	6	6	4	5	6	4	6	6	4	6	6	4
2	2	3	1	1	1	3	0	0	4	0	0	4	0	0	4	4	6	5	0	0	0	4	6	6	4	6	6	4	5	5	4	4	6	0	0	0	4	6	6	4	5	6	4	6	6	4	6	6	4
2	2	2	1	6	1	2	4	4	6	4	4	6	4	4	6	4	5	6	4	3	6	4	6	6	4	6	6	4	6	6	4	6	6	4	5	6	4	6	6	4	5	6	4	6	6	4	6	6	4
1	2	3	1	1	1	3	4	5	5	4	5	5	4	6	6	4	6	6	4	5	4	4	6	6	4	6	6	4	6	4	4	5	5	4	5	6	4	6	6	4	5	5	4	6	6	4	6	6	4
1	2	2	1	1	1	#NULL!	4	4	4	4	4	4	4	4	4	4	5	5	4	5	5	4	6	5	4	5	6	4	5	5	4	5	5	4	4	4	4	6	6	4	5	5	4	5	5	4	6	5	4
1	2	3	1	1	1	2	4	5	4	4	5	4	4	5	4	4	5	4	4	4	4	4	6	6	4	6	6	4	6	6	4	6	6	4	6	5	4	6	6	4	5	6	4	6	6	4	6	6	4
2	2	2	1	1	1	2	4	4	3	4	4	3	4	4	3	4	5	5	4	5	5	4	6	6	4	6	6	4	6	6	4	6	6	4	6	6	4	5	6	4	5	6	4	5	5	4	6	5	4
1	2	2	1	1	1	2	4	4	5	4	4	5	4	4	5	4	5	5	0	0	0	4	6	6	4	6	6	4	5	5	4	5	5	4	5	5	4	6	6	4	5	5	4	5	5	4	6	6	4
2	2	2	1	1	1	3	0	0	0	0	0	0	0	0	0	4	5	5	4	3	5	4	6	6	4	6	6	4	5	5	4	4	5	4	5	5	4	6	6	4	5	5	4	6	6	4	6	4	4
1	2	5	1	1	1	2	4	5	5	4	5	5	4	5	5	4	5	5	4	5	5	4	5	5	4	6	6	4	5	5	4	6	3	4	6	4	4	6	6	4	6	6	0	0	0	4	6	6	4
1	2	3	1	1	1	2	4	3	5	4	3	6	4	3	5	4	6	6	4	6	6	4	6	6	4	6	6	4	5	6	4	5	6	4	5	6	4	6	6	4	6	6	4	6	6	4	5	6	4
2	2	2	1	1	1	2	4	6	3	4	6	2	4	6	2	5	7	3	4	6	6	4	6	3	4	6	4	5	6	5	5	6	6	5	6	6	5	6	5	5	6	5	5	5	5	5	6	5	5
2	2	3	1	1	1	#NULL!	4	5	4	4	5	3	4	5	2	4	5	5	4	5	5	5	6	6	5	6	6	5	6	6	5	6	6	5	6	6	5	6	6	4	6	6	4	5	5	5	7	7	5
1	2	2	1	1	1	2	0	2	5	0	2	5	0	2	5	4	5	6	4	5	6	4	6	6	4	5	6	4	6	6	4	6	6	4	5	6	4	6	6	4	5	6	4	6	6	4	6	6	4
1	2	1	1	1	1	3	0	0	0	0	0	0	0	0	0	4	5	6	0	0	0	4	4	5	4	6	6	4	5	5	0	0	0	0	0	0	4	6	6	4	6	6	4	6	6	4	6	6	4
2	1	4	1	1	1	#NULL!	4	5	4	4	5	2	4	5	2	4	6	5	4	6	6	4	6	6	4	6	6	4	6	6	4	6	6	4	5	5	4	6	6	4	6	6	4	4	4	4	6	6	4
2	2	3	1	1	1	2	4	5	4	4	5	4	4	5	4	4	6	3	4	6	6	4	6	6	4	6	6	4	6	6	4	5	5	0	0	0	4	6	6	4	5	5	4	5	5	5	7	5	4
1	2	3	1	1	1	2	4	5	5	4	5	5	4	5	5	4	6	6	0	0	0	4	6	6	4	6	6	4	6	4	4	5	6	4	5	5	4	6	6	4	6	6	4	6	6	4	6	4	4
1	2	3	1	6	1	2	4	3	5	4	3	5	4	3	5	4	5	5	0	0	0	4	6	6	4	6	6	4	4	5	4	4	6	4	4	6	4	6	6	4	6	6	4	6	6	4	5	6	4
1	2	3	1	1	1	2	4	4	2	4	4	2	4	4	2	4	4	5	0	0	0	4	6	6	4	6	6	4	5	6	4	5	3	4	5	5	4	6	6	4	6	6	4	6	6	4	6	6	4
1	2	3	1	1	1	#NULL!	4	6	4	4	6	4	4	6	4	4	6	6	4	5	5	4	6	6	4	6	6	4	6	6	4	6	6	4	6	6	4	6	6	4	5	5	4	5	5	4	7	5	4
1	2	1	1	1	1	2	4	5	6	4	5	6	4	5	6	4	5	6	4	4	5	4	5	6	4	5	6	4	6	6	4	5	6	4	5	6	4	6	6	4	4	6	4	5	5	4	6	6	4
2	2	1	1	1	1	#NULL!	4	5	6	4	5	6	4	5	6	4	6	6	4	4	4	4	6	5	4	6	6	4	6	6	4	5	6	4	6	6	4	6	6	4	5	5	4	5	5	5	7	7	4
2	2	3	1	1	1	2	0	3	4	0	3	4	0	3	4	4	5	5	0	0	0	4	6	6	4	6	6	4	5	5	4	4	5	0	0	0	4	6	6	4	4	5	4	6	6	4	6	6	4
1	2	2	1	1	1	2	0	2	5	0	2	5	0	2	5	4	5	5	0	0	0	4	5	5	4	6	6	4	4	5	0	3	5	4	4	5	4	6	6	4	4	5	4	6	6	4	6	6	4
2	1	3	1	1	1	2	4	5	5	4	5	5	4	5	4	4	6	5	4	5	5	4	6	6	4	6	6	4	6	6	4	5	4	4	5	4	4	6	6	4	6	6	4	6	6	4	6	5	4
1	2	3	1	3	1	#NULL!	4	5	6	4	5	6	4	5	6	4	6	6	4	6	6	4	6	6	4	6	6	4	6	6	4	6	3	4	6	6	4	6	6	4	6	6	4	6	6	5	7	7	5
2	1	3	1	1	1	2	5	7	2	5	6	2	5	7	2	5	7	5	4	5	4	5	7	6	4	6	6	5	7	6	5	7	3	5	6	3	5	7	6	5	7	6	5	7	6	1	1	1	5
2	2	3	1	1	1	#NULL!	5	6	3	5	6	2	5	6	2	4	6	6	4	6	6	4	6	6	4	6	6	5	7	7	5	6	6	4	6	6	4	6	6	4	6	6	4	6	6	5	7	4	5
1	1	3	1	1	1	2	4	6	6	4	6	5	4	6	5	4	6	6	4	6	6	4	6	6	4	6	6	4	6	6	4	6	6	4	6	4	4	6	6	4	6	6	4	6	5	4	6	6	4
2	2	2	1	6	1	2	0	3	5	0	3	5	0	3	5	4	6	4	0	0	0	4	6	5	4	6	6	4	6	4	4	3	5	4	6	6	4	6	6	4	6	6	4	6	6	4	6	6	4
1	2	1	1	1	1	3	4	4	2	4	4	2	4	4	2	4	5	5	4	5	5	4	6	6	4	6	6	4	5	5	4	5	5	4	5	3	4	6	6	4	5	5	4	6	6	4	6	6	4
2	2	1	1	1	1	2	4	4	4	4	4	4	4	4	3	4	6	6	4	4	5	4	6	6	4	6	6	4	6	6	4	5	6	4	4	6	4	5	6	4	5	6	4	6	6	5	6	6	4
1	2	3	1	1	1	2	4	4	2	4	4	2	4	4	2	4	5	6	4	4	5	4	5	6	4	6	6	4	5	6	4	5	6	0	0	0	4	6	6	4	4	5	4	5	5	4	6	6	4
2	2	1	1	1	1	2	4	3	5	4	3	5	4	3	5	4	6	6	4	6	6	4	6	6	4	6	6	5	6	5	4	6	6	4	6	6	4	6	6	4	6	6	4	5	5	5	6	6	5
1	2	1	1	1	1	2	0	0	0	0	0	0	0	0	0	4	6	6	0	0	0	4	6	6	4	6	6	4	6	4	4	4	6	0	0	0	4	6	5	4	5	5	4	6	6	4	6	6	4
1	2	1	1	1	1	2	4	4	4	4	4	4	4	4	4	4	5	5	4	4	5	4	5	5	4	5	5	4	5	5	4	5	4	4	5	5	4	6	6	4	5	5	4	6	6	4	6	6	4
2	2	5	1	1	1	2	0	0	4	0	0	4	0	0	4	4	5	6	4	3	5	4	5	6	4	6	6	4	5	6	4	5	3	4	5	4	4	6	6	4	6	6	4	6	6	4	6	5	4
2	2	1	1	1	1	1	4	4	6	4	4	6	4	4	6	5	6	6	5	5	6	4	6	6	4	6	6	5	6	6	5	6	6	5	6	6	4	6	6	4	6	6	4	5	6	5	6	6	5
1	2	1	1	1	1	2	4	4	5	4	4	5	4	4	5	4	6	6	4	5	5	4	6	6	4	6	6	4	5	5	4	5	5	4	5	5	4	6	6	4	5	5	4	6	6	4	6	6	4
1	2	2	1	1	1	#NULL!	4	5	2	4	5	2	4	5	2	4	6	6	4	3	4	4	6	6	4	6	6	4	5	6	4	6	3	4	6	5	4	6	6	4	5	5	4	5	5	4	6	6	4
	Π1.1, Π2.1 etc represents the answer in the first and second item etc regarding expectations (RANGE 0-5)
	Π1.2, Π2.2 etc represents the answer in the first and second item etc regarding perceived quality of care (RANGE 0-7)
	Π1.4, Π2.4 etc represents the answer in the first and second item etc regarding satisfaction with care (RANGE 0-7)
[truncated: 39 more columns]
