# Supplementary material for: Data on expectations, perceived quality, satisfaction with hospital care and financial ability of patients who suffer from acute and chronic respiratory diseases, in Central Greece
Source: Data Brief. 2020 Apr 17;30:105564. doi: 10.1016/j.dib.2020.105564 (PMC7182669; doi:10.1016/j.dib.2020.105564)
Supplement: Supplementary file 3 [file mmc3.xml]

<?xml version="1.0" encoding="utf-8" standalone="no"?>
<data>
  <datasets>
    <author>vraftop1@gmail.com</author>
    <type>0</type>
    <dataset>
      <value>4</value>
      <reason>Data will be made available on request</reason>
      <comments />
    </dataset>
  </datasets>
</data>
